# Supplementary material for: Peroxisome biogenesis deficiency attenuates the BDNF-TrkB pathway-mediated development of the cerebellum
Source: Life Sci Alliance. 2018 Dec 3;1(6):e201800062. doi: 10.26508/lsa.201800062 (PMC6277683; doi:10.26508/lsa.201800062)
Supplement: Supplementary file 2 [file LSA-2018-00062_TableS1.xlsx]

## Sheet: Sheet1
Table S1. Oligonucleotide sequences of primers for real-time RT-PCR
Target mRNA	forward	reverse	product (bps)
Human BDNF	5’-tttggttgcatgaaggctgc-3’	5’-cccattcacgctctccagag-3’	108
Human NGF	5’-cagagagcaatgtccctgca-3’	5’-agggcagtgtcaagggaatg-3’	79
Human NT-3	5’-aacgcgatgtaaggaagcca-3’	5’-agtgctcggacgtaggtttg-3’	105
Human NT-4	5’-tgcaaggctgataacgctga-3’	5’-agatacccagtgcctcctgt-3’	84
Human GAPDH	5’-atggaaatcccatcaccatctt-3’	5’-cgccccacttgattttgg-3’	57
Mouse Bdnf	5’-gcgcccatgaaagaagtaaa-3’	5’-tcgtcagacctctcgaacct-3’	118
Mouse Nt-4	5’-gtacttcttcgagacgcgct-3’	5’-cattctgagagccagtgcct-3’	108
Mouse Rpl13a	5’-aacggactcctggtgtgaac-3’	5’-acaggagcagtgcctaagga-3’	118
Mouse TrkB-TK+	5’-tcttcacctacggcaagcag-3’	5’-tccctgggtgatgcactcta-3’	71
Mouse TrkB-T1	5’-tgctcaagttggcgagacat-3’	5’-tccagtgggatcttatgaaacaa-3’	70
Mouse c-fos	5’-cgggtttcaacgccgacta-3’	5’-ttggcactagagacggacaga-3’	166
Mouse c-jun	5’-ccttctacgacgatgccctc-3’	5’-ggttcaaggtcatgctctgttt-3’	102
